# Supplementary material for: Evaluation of mental stress by physiological indices derived from finger plethysmography
Source: J Physiol Anthropol. 2013 Oct 12;32(1):17. doi: 10.1186/1880-6805-32-17 (PMC3854451; doi:10.1186/1880-6805-32-17)
Supplement: Additional file 1: Table S1 — Mann–Whitney U test for comparing physiological indices of two phases of the menstrual cycle. We conducted the Mann–Whitney U test to show differences of physiological indices between two phases of the menstrual cycle. Significant differences were only shown in the HF component during pre-task and CWT-2 (P < 0.05). Other indices did not show any differences by the menstrual cycle. The menstrual cycle might influence the HF component under the rest-condition, but strong mental stress might cause the large individual differences. n = 31 (luteal phase = 16, follicular phase = 15). CWT, Stroop color-word conflict test; post-task: rest period after CWT; pre-task: rest period before CWT. *P < 0.05. [file 1880-6805-32-17-S1.xlsx]

## Sheet: Sheet1
Additional file 1. The Mann-Whitney U test for comparing physical indices of two phases of the menstrual cycle
		HF(ms2)		LF/HF		Lyapunov		pulse rate(bpm)		pulse wave amplitude
		Mean(SD)	p-value	Mean(SD)	p-value	Mean(SD)	p-value	Mean(SD)	p-value	Mean(SD)	p-value
Pre-task	luteal	5.71(.71)	.019*	1.04(.16)	.682	3.1(.88)	.358	67(12)	.922	239(118)	.119
	follicular	6.24(.58)		1.01(.14)		3.5(.54)		66(8)		179(93)
CWT-1	luteal	4.93(.93)	.066	1.10(.23)	.216	3.8(1.43)	.830	75(13)	1.000	111(114)	.423
	follicular	5.58(.77)		1.00(.16)		3.7(1.34)		75(11)		73(48)
CWT-2	luteal	4.82(.84)	.049*	1.16(.22)	.281	3.7(1.50)	.626	75(12)	.830	118(108)	.446
	follicular	5.41(.95)		1.06(.14)		3.5(1.12)		75(11)		87(69)
CWT-3	luteal	4.81(.95)	.264	1.17(.37)	.626	3.5(1.52)	.922	76(12)	.830	133(112)	.318
	follicular	5.09(1.01)		1.06(.18)		3.7(1.22)		76(11)		83(46)
Post-task	luteal	5.85(.61)	.740	1.06(.13)	.770	3.7(1.41)	.800	68(11)	.984	188(82)	.247
	follicular	5.90(.59)		1.07(.12)		3.5(.46)		67(9)		159(93)
		SBP(mmHg)		DBP(mmHg)		body temperature(℃)		respiratory rate(bpm)
		Mean(SD)	p-value	Mean(SD)	p-value	Mean(SD)	p-value	Mean(SD)	p-value
Pre-task	luteal	104(9.7)	.800	57(6.5)	.740	36.6(.32)	.423	15(2.5)	.682
	follicular	104(8.6)		60(5.7)		36.6(.39		15(2.7)
CWT	luteal		No Data		No Data		No Data	21(4.1)	.626
	follicular							22(3.1)
Post-task	luteal	105(10.0)	.129	58(6.5)	.129	36.6(.36)	.953	15(2.7)	.740
	follicular	104(7.6)		62(5.3)		36.6(.38)		16(2.8)
Note: n=31 (luteal phase=16, follicular phase=15). Pre-task: rest period before CWT; Post-task: rest period after CWT; CWT: Stroop color-word conflict test. *p < .05 (Mann-Whiteney U test).
